# Supplementary material for: Psychological Factors That Contribute to the Use of Video Consultations in Health Care: Systematic Review
Source: J Med Internet Res. 2024 Dec 11;26:e54636. doi: 10.2196/54636 (PMC11670263; doi:10.2196/54636)
Supplement: Multimedia Appendix 2 [file jmir_v26i1e54636_app2.xlsx]

## Sheet: MMAT Critical Appraisal Tool
All articles are screened using S1 and S2, and then also the 5 questions that correspond to their study design type
SCREENING QUESTIONS
S1. Are there clear research questions?	S2. Do the collected data allow to address the research questions?
1. QUALITATIVE STUDIES
1.1. Is the qualitative approach appropriate to answer the research question?	1.2. Are the qualitative data collection methods adequate to address the research question?	1.3. Are the findings adequately derived from the data?	1.4. Is the interpretation of results sufficiently substantiated by data?	1.5. Is there coherence between qualitative data sources, collection, analysis and interpretation?
2. RANDOMIZED CONTROLLED TRIALS
2.1. Is randomization appropriately performed?	2.2. Are the groups comparable at baseline?	2.3. Are there complete outcome data?	2.4. Are outcome assessors blinded to the intervention provided?	2.5 Did the participants adhere to the assigned intervention?
3. NON-RANDOMIZED STUDIES
3.1. Are the participants representative of the target population?	3.2. Are measurements appropriate regarding both the outcome and intervention (or exposure)?	3.3. Are there complete outcome data?	3.4. Are the confounders accounted for in the design and analysis?	3.5. During the study period, is the intervention administered (or exposure occurred) as intended?
4. QUANTITATIVE DESCRIPTIVE STUDIES
4.1. Is the sampling strategy relevant to address the research question?	4.2. Is the sample representative of the target population?	4.3. Are the measurements appropriate?	4.4. Is the risk of nonresponse bias low?	4.5. Is the statistical analysis appropriate to answer the research question?
5. MIXED METHODS STUDIES
5.1. Is there an adequate rationale for using a mixed methods design to address the research question?	5.2. Are the different components of the study effectively integrated to answer the research question?	5.3. Are the outputs of the integration of qualitative and quantitative components adequately interpreted?	5.4. Are divergences and inconsistencies between quantitative and qualitative results adequately addressed?	5.5. Do the different components of the study adhere to the quality criteria of each tradition of the methods involved?
MMAT citation:
Hong QN, Pluye P, Fàbregues S, Bartlett G, Boardman F, Cargo M, Dagenais P, Gagnon M-P, Griffiths F, Nicolau B, O’Cathain A, Rousseau M-C, Vedel I. Mixed Methods Appraisal Tool (MMAT), version 2018. Registration of Copyright (#1148552), Canadian Intellectual Property Office, Industry Canada.
Available at:
http://mixedmethodsappraisaltoolpublic.pbworks.com/

## Sheet: Screening results
Article	Study Type	Screen1	Screen2	Q1	Q2	Q3	Q4	Q5	TOTAL YES
Chapman 2020	Mixed methods	Yes	Yes	Yes	No	Can't tell	Can't tell	Yes	2
Chatterton 2022	Mixed methods	Yes	Yes	Yes	Yes	Yes	Can't tell	Yes	4
Clay-Williams 2017	Mixed methods	Yes	Yes	Yes	No	Yes	No	Yes	3
Collier 2016	RCT	Yes	Yes	Yes	Yes	Yes	No	No	3
Cottrell 2018	Non-randomised	Yes	Yes	Yes	Yes	Yes	Can't tell	Yes	4
Cottrell 2021	Mixed methods	Yes	Yes	Yes	Can't tell	Yes	Can't tell	Yes	3
DeGuzman 2022	Non-randomised	Yes	Yes	Yes	Yes	Yes	Yes	Yes	5
Dham 2018	Non-randomised	Yes	Yes	Yes	Yes	Yes	Yes	Yes	5
Eastman 2021	Non-randomised	Yes	Yes	Yes	No	Can't tell	Can't tell	Yes	2
Edirippulige 2016	Non-randomised	Yes	Yes	Yes	No	Can't tell	Can't tell	Can't tell	1
Erickson 2022	Qualitative	Yes	Yes	No	No	Can't tell	Yes	Can't tell	1
Ervin 2021	Non-randomised	Yes	Yes	Can't tell	No	No	Can't tell	Can't tell	0
Esther 2022	Mixed methods	Yes	Yes	No	No	No	No	No	0
Fogarty 2022 a	Mixed methods	Yes	Yes	No	Yes	No	Can't tell	No	1
Fogarty 2022 b	Qualitative	Yes	Yes	Yes	No	No	No	No	1
Fomiatti 2022	Qualitative	Yes	Yes	No	No	No	Yes	No	1
Gelber 2001	Non-randomised	Yes	Yes	Yes	No	Can't tell	No	Yes	2
Green 2016	Qualitative	Yes	Yes	Yes	Yes	Yes	Yes	Yes	5
Haines 2023	Qualitative	Yes	Yes	Yes	Yes	Yes	Yes	Yes	5
Halcomb 2023	Non-randomised	Yes	Yes	No	No	Can't tell	No	No	0
Haydon 2021	Mixed methods	Yes	Yes	Yes	Yes	Yes	Can't tell	Yes	4
Henry 2022	Mixed methods	Yes	Yes	Yes	Yes	Yes	Yes	Yes	5
Hines 2015	Qualitative	Yes	Yes	Yes	Yes	No	No	No	2
Hinman 2017	Qualitative	Yes	Yes	No	No	Yes	Yes	No	2
James 2021	Qualitative	Yes	Yes	No	No	Yes	Yes	No	2
Jhaveri 2016	Qualitative	Yes	Yes	Yes	No	No	No	No	1
Jhaveri 2022	Mixed methods	Yes	Yes	Yes	No	No	No	No	1
Keenan 2022	Qualitative	Yes	Yes	Yes	No	Yes	Yes	No	3
Knott 2020	Qualitative	Yes	Yes	Yes	Yes	No	Yes	No	3
Kocanda 2021	Qualitative	Yes	Yes	No	Yes	No	Yes	Yes	3
Ownsworth 2020	Qualitative	Yes	Yes	Yes	Yes	Yes	Yes	Yes	5
Parker 2022	Mixed methods	Yes	Yes	Yes	No	Can't tell	Yes	Yes	3
Paul 2023	Mixed methods	Yes	Yes	No	Yes	Can't tell	Yes	Yes	3
Pitt 2018	Qualitative	Yes	Can't tell	Can't tell	Yes	Yes	Yes	Yes	4
Raatz 2020	Quant descriptive	Yes	Yes	Yes	Yes	Can't tell	Yes	Yes	4
Raatz 2021	Quant descriptive	Yes	Yes	Yes	Yes	Yes	Yes	Yes	5
Randall 2022	Mixed methods	Yes	Yes	Yes	Yes	Yes	Yes	Yes	5
Ross 2022	Qualitative	Yes	Yes	Can't tell	Yes	Yes	Yes	Yes	4
Ryan 2022	Mixed methods	Yes	Yes	No	Can't tell	Can't tell	Can't tell	No	0
Shannon 2022	Mixed methods	Yes	Yes	Yes	Yes	Yes	Yes	Yes	5
Shulver 2016	Qualitative	Yes	Yes	Yes	Yes	Yes	Yes	Yes	5
Starling 2003	Quant descriptive	No	Can't tell	Can't tell	Can't tell	Can't tell	Can't tell	Can't tell	0
Starling 2006	Qualitative	Yes	Yes	Can't tell	Yes	No	No	Can't tell	1
Sunner 2022	Qualitative	Yes	Yes	Yes	Yes	Yes	Yes	Yes	5
Sutarsa 2022	Qualitative	Yes	Yes	Yes	Yes	Yes	Yes	Yes	5
Sutherland 2021a	Mixed methods	Yes	Yes	Yes	No	Can't tell	Yes	No	2
Sutherland 2021b	Mixed methods	Yes	Yes	No	No	Can't tell	Yes	Yes	2
Swales 2020	Mixed methods	Yes	Yes	No	No	Can't tell	Yes	Yes	2
Taylor 2021	Mixed methods	Yes	Yes	Yes	Yes	Yes	Yes	Yes	5
Thomas 2022a	Mixed methods	Yes	Yes	No	No	Can't tell	Yes	Yes	2
Thomas 2022b	Mixed methods	Yes	Yes	Yes	Yes	Yes	Yes	Yes	5
Thrum 2018	Mixed methods	Yes	Yes	Yes	Yes	Yes	Yes	Yes	5
Venville 2021	Qualitative	Yes	Yes	Yes	Yes	Yes	Yes	Yes	5
Wade 2012	Qualitative	Yes	Yes	Yes	Yes	Can't tell	Yes	Yes	4
Wade 2014	Qualitative	Yes	Yes	Yes	Yes	Yes	Yes	Yes	5
Wade 2016	Qualitative	Yes	Yes	Yes	Yes	Yes	Yes	Yes	5
Ward 2013	Mixed methods	Yes	Can't tell	No	Can't tell	Can't tell	Yes	Can't tell	1
Westbrook 2008	Mixed methods	Yes	Yes	No	No	Can't tell	Yes	No	1
White 2022	Qualitative	Yes	Yes	Can't tell	Yes	Yes	Yes	Yes	4
Zilliacus 2009	Qualitative	Yes	Yes	Yes	Yes	Yes	Yes	Yes	5
Allan 2021	Qualitative	Yes	Yes	Yes	Yes	Yes	Yes	Yes
Aung 2022	Qualitative	No	Can't tell	Can't tell	Yes	No	No	No
Ayres 2021	Qualitative	Yes	Yes	Yes	Yes	Yes	Yes	Yes
Bagot 2020 a	Qualitative	Yes	Yes	Yes	Can't tell	Can't tell	No	No
Bagot 2020 b	Mixed methods	Yes	Yes	Yes	Yes	Yes	Yes	Yes
Baker 2021	Mixed methods	Yes	Yes	No	Yes	Can't tell	Yes	No
Banbury 2021	Mixed methods	Yes	Yes	Yes	Yes	Yes	Yes	Yes
Bennell 2021	Mixed methods	Yes	Yes	Yes	Yes	Can't tell	Yes	No
Bradford 2014	Qualitative	Yes	Yes	Yes	Yes	Yes	Yes	Yes
Brown 2022	Qualitative	Yes	Yes	Yes	Yes	Yes	Yes	Yes
Brunelli 2021	Mixed methods	Yes	Can't tell	No	Can't tell	Can't tell	Can't tell	Can't tell
Butt 2022	Qualitative	Yes	Yes	Yes	Yes	Yes	Yes	Yes
Caffery 2017	Qualitative	Yes	Yes	Yes	Yes	Yes	Yes	Yes
Carlisle 2013	Qualitative	Yes	Can't tell	Yes	Yes	Can't tell	Can't tell	No
Cartledge 2022	Qualitative	Yes	Yes	Yes	Yes	Yes	Yes	Yes
Kozica-Olenski 2022	Qualitative	Yes	Yes	Yes	Yes	Yes	Yes	Yes
Kozica-Olenski 2023	Qualitative	Yes	Yes	Yes	Yes	Yes	Yes	Yes
Lakeman 2022	Qualitative	Yes	Yes	Yes	Yes	Yes	Yes	Yes
Lawford 2018	Quant descriptive	Yes	Yes	Yes	Yes	Yes	Yes	Yes
Lawson 2022	Qualitative	Yes	Yes	Yes	Yes	Yes	Yes	Yes
Luscombe 2021	Qualitative	Yes	Yes	Yes	Yes	Yes	Yes	Yes
Mackenzie 2022	Mixed methods	Yes	Yes	Yes	Yes	Yes	Yes	Yes
Malliaras 2021	Mixed methods	Yes	Yes	Yes	Yes	Yes	Yes	Yes
Martin 2022	Qualitative	Yes	Yes	Yes	Yes	Yes	Yes	Yes
McKeon 2023	Qualitative	Yes	Yes	Yes	Yes	Yes	Yes	Yes
Moffatt 2011	Qualitative	Yes	Yes	Yes	Yes	Can't tell	No	No
Mozer 2015	Mixed methods	Yes	Yes	Yes	Can't tell	No	Can't tell	No
Nicholas 2021	Mixed methods	Yes	Yes	Yes	Can't tell	Can't tell	No	No
O'Sullivan 2019	Mixed methods	Yes	Yes	Yes	Can't tell	Can't tell	Can't tell	No
Owen 2020	Mixed methods	Yes	Can't tell	No	No	Can't tell	Can't tell	No
		88	83	65	58	50	60	57

## Sheet: Reference List
Article	Reference
Allan 2021	Allan, J., et al., “This is streets ahead of what we used to do”: Staff perceptions of virtual clinical pharmacy services in rural and remote Australian hospitals. BMC Health Services Research, 2021. 21(1): p. 1306. PMID: 34863164
Aung 2022	Aung, E., et al., The role of telehealth in oncology care: A qualitative exploration of patient and clinician perspectives. European Journal of Cancer Care, 2022. 31(2): p. e13563. PMID: 35150180
Ayres 2021	Ayres, L., et al. Necessity as the catalyst of change: Exploring client and provider perspectives of accelerated implementation of telehealth by a regional Australian community service organisation during COVID-19 restrictions. International Journal of Environmental Research and Public Health, 2021. 18, DOI: 10.3390/ijerph182111433. PMID: 34769949
Bagot 2020 a	Bagot, K., et al., Nurses' role in implementing and sustaining acute telemedicine: A mixed-methods, pre-post design using an extended Technology Acceptance Model. Journal of Nursing Scholarship : An official publication of Sigma Theta Tau International Honor Society of Nursing, 2020. 52(1): p. 34-46. PMID: 31508882
Bagot 2020 b	Bagot, K.L., et al., Sustainable implementation of innovative, technology-based health care practices: A qualitative case study from stroke telemedicine. Journal of Telemedicine and Telecare, 2020. 26(1-2): p. 79-91. PMID: 30193566
Baker 2021	Baker, F.A. and J. Tamplin, Music therapy service provision via telehealth in response to COVID-19 restrictions: A survey of Australian practitioners and consumers. Australian Journal of Music Therapy, 2021. 32(1): p. 2-19.
Banbury 2021	Banbury, A., et al., A comparison study between metropolitan and rural hospital-based telehealth activity to inform adoption and expansion. Journal of Telemedicine and Telecare, 2021: p. 1357633X21998201. PMID: 33765879
Bennell 2021	Bennell, K.L., et al., Physiotherapists and patients report positive experiences overall with telehealth during the COVID-19 pandemic: a mixed-methods study. Journal of Physiotherapy, 2021. 67(3): p. 201-209. PMID: 34147399
Bradford 2014	Bradford, N.K., et al., Home telehealth and paediatric palliative care: Clinician perceptions of what is stopping us? BMC Palliative Care, 2014. 13(1): p. 29. PMID: 24963287
Brown 2022	Brown, A.D., et al., Understanding clinician's experiences with implementation of a younger onset dementia telehealth service. Journal of Geriatric Psychiatry and Neurology, 2022: p. 8919887221141653. PMID: 36433702
Brunelli 2021	Brunelli, V.N., J.A. Fox, and D.H. Langbecker, Disparity in cancer survivorship care: A cross-sectional study of telehealth use among cancer nurses in Australia. Collegian, 2021. 28(5): p. 498-505
Butt 2022	Butt, Z., et al., Barriers and enablers to implementing telehealth consultations in psycho-oncology. Psycho-oncology, 2022. 31(8): p. 1365-1373. PMID: 35460322
Caffery 2017	Caffery, L.J., et al., Tele-orthopaedics: A snapshot of services in Australia. Journal of Telemedicine and Telecare, 2017. 23(10): p. 835-841. PMID: 28950754
Carlisle 2013	Carlisle, K. and R. Warren, A qualitative case study of telehealth for in-home monitoring to support the management of type 2 diabetes. Journal of Telemedicine & Telecare, 2013. 19(7): p. 372-375. PMID: 24218347
Cartledge 2022	Cartledge, S., et al., Telehealth is here to stay but not without challenges: a consultation of cardiac rehabilitation clinicians during COVID-19 in Victoria, Australia. European journal of cardiovascular nursing, 2022. 21(6): p. 548-558. PMID: 34935940
Chapman 2020	Chapman, J.E., et al., The use of videoconferencing in clinical neuropsychology practice: A mixed methods evaluation of neuropsychologists' experiences and views. Australian Psychologist, 2020. 55(6): p. 618-633
Chatterton 2022	Chatterton, M.L., et al., Telehealth service delivery in an Australian regional mental health service during COVID-19: A mixed methods analysis. International Journal of Mental Health Systems, 2022. 16(1): p. 43. PMID: 35986332
Clay-Williams 2017	Clay-Williams, R., et al., Service provider perceptions of transitioning from audio to video capability in a telehealth system: a qualitative evaluation. BMC Health Services Research, 2017. 17: p. 1-8. PMID: 28806903
Collier 2016	Collier, A., et al., Implementation of a pilot telehealth programme in community palliative care: A qualitative study of clinicians' perspectives. Palliative Medicine, 2016. 30(4): p. 409-417. PMID: 26290500
Cottrell 2018	Cottrell, M.A., et al., Clinicians’ perspectives of a novel home-based multidisciplinary telehealth service for patients with chronic spinal pain. International Journal of Telerehabilitation, 2018. 10(2): p. 81. PMID: 34726993
Cottrell 2021	Cottrell, M., et al., Sustaining allied health telehealth services beyond the rapid response to COVID-19: Learning from patient and staff experiences at a large quaternary hospital. Journal of Telemedicine & Telecare, 2021. 27(10): p. 615-624.
DeGuzman 2022	De Guzman, K.R., et al., GP perceptions of telehealth services in Australia: a qualitative study. BJGP open, 2022. 6(1): p. BJGPO.2021.0182. PMID: 34819294
Dham 2018	Dham, P., et al., Community based telepsychiatry service for older adults residing in a rural and remote region- utilization pattern and satisfaction among stakeholders. BMC Psychiatry, 2018. 18(1): p. 316. PMID: 30261845
Eastman 2021	Eastman, P., et al., Telehealth: Rapid adoption in community palliative care due to COVID-19: patient and professional evaluation. BMJ Supportive & Palliative Care, 2021. PMID: 34162584
Edirippulige 2016	Edirippulige, S., et al., Availability, spatial accessibility, utilisation and the role of telehealth for multi-disciplinary paediatric cerebral palsy services in Queensland. Journal of Telemedicine and Telecare, 2016. 22(7): p. 391-396. PMID: 26519377
Erickson 2022	Erickson, S., et al., Speech-language pathologist perspectives of the implementation of telepractice-delivered stuttering treatment for school-age children. Language, Speech, and Hearing Services in Schools, 2022. 53(1): p. 30-43. PMID: 34752153
Ervin 2021	Ervin, K., J. Weller-Newton, and J. Phillips, Primary healthcare clinicians' positive perceptions of the implementation of telehealth during the COVID-19 pandemic using normalisation process theory. Australian Journal of Primary Health, 2021. 27(2): p. 158-162. PMID: 33653506
Esther 2022	Esther, C., et al., Telehealth in a paediatric developmental metropolitan assessment clinic: Perspectives and experiences of families and clinicians. Health Expectations : An International Journal of Public Participation in Health Care and Health Policy, 2022. 25(5): p. 2557-2569. PMID: 35978461
Fogarty 2022 a	Fogarty, A., et al., The parenting skill development and education service: Telehealth support for families at risk of child maltreatment during the COVID‐19 pandemic. Child & Family Social Work, 2022. 27(3): p. 392-404
Fogarty 2022 b	Fogarty, A., et al., Providing therapeutic services to women and children who have experienced intimate partner violence during the COVID-19 pandemic: Challenges and learnings. Child Abuse & Neglect, 2022. 130(Pt 1): p. 105365. PMID: 34686360
Fomiatti 2022	Fomiatti, R., F. Shaw, and S. Fraser, 'It's a different way to do medicine': Exploring the affordances of telehealth for hepatitis C healthcare. The International Journal on Drug Policy, 2022. 110: p. 103875. PMID: 36257085
Gelber 2001	Gelber, H., The experience in Victoria with telepsychiatry for the child and adolescent mental health service. Journal of Telemedicine and Telecare, 2001. 7 Suppl 2: p. 32-34. PMID: 11747653
Green 2016	Green, T., N. Hartley, and N. Gillespie, Service provider’s experiences of service separation: The case of telehealth. Journal of Service Research, 2016. 19(4): p. 477-494
Haines 2023	Haines, K.J., et al., Barriers and enablers to telehealth use by physiotherapists during the COVID-19 pandemic. Physiotherapy (United Kingdom), 2023. 118: p. 12-19. PMID: 36308980
Halcomb 2023	Halcomb, E.J., et al., Telehealth use in Australian primary healthcare during COVID-19: a cross-sectional descriptive survey. BMJ open, 2023. 13(1): p. e065478. PMID: 36604135
Haydon 2021	Haydon, H.M., et al., Enhancing a community palliative care service with telehealth leads to efficiency gains and improves job satisfaction. Journal of Telemedicine and Telecare, 2021. 27(10): p. 625-630. PMID: 34726990
Henry 2022	Henry, A., et al., Effects of the COVID-19 pandemic and telehealth on antenatal screening and services, including for mental health and domestic violence: An Australian mixed-methods study. Frontiers in Global Women's Health, 2022. 3. PMID: 35814835
Hines 2015	Hines, M., et al., Speech pathologists' perspectives on transitioning to telepractice: What factors promote acceptance? Journal of Telemedicine and Telecare, 2015. 21(8): p. 469-473. PMID: 26377120
Hinman 2017	Hinman, R.S., et al., "Sounds a bit crazy, but it was almost more personal:" A qualitative study of patient and clinician experiences of physical therapist-prescribed exercise for knee osteoarthritis via Skype. Arthritis Care & Research, 2017. 69(12): p. 1834-1844. PMID: 28217864
James 2021	James, S., et al., Experiences of Australian primary healthcare nurses in using telehealth during COVID-19: a qualitative study. BMJ open, 2021. 11(8): p. e049095. PMID: 34362804
Jhaveri 2016	Jhaveri, D., et al., Remote chemotherapy supervision model for rural cancer care: perspectives of health professionals. European Journal of Cancer Care, 2016. 25(1): p. 93-98. PMID: 25871852
Jhaveri 2022	Jhaveri, D., et al., Use of telemedicine for rheumatology practice in Queensland, Australia: experiences before and during the COVID-19 pandemic. Internal Medicine Journal, 2022. 52(10): p. 1685-1690. PMID: 35112769
Keenan 2022	Keenan, A.J., G. Tsourtos, and J. Tieman, Promise and peril-defining ethical telehealth practice from the clinician and patient perspective: A qualitative study. Digital Health, 2022. 8: p. 20552076211070394. PMID: 35024158
Knott 2020	Knott, V., T. Habota, and K. Mallan, Attitudes of Australian psychologists towards the delivery of therapy via video conferencing technology. Australian Psychologist, 2020. 55(6): p. 606-617
Kocanda 2021	Kocanda, L., et al., Informing telehealth service delivery for cardiovascular disease management: exploring the perceptions of rural health professionals. Australian Health Review : A Publication of the Australian Hospital Association, 2021. 45(2): p. 241-246. PMID: 33715764
Kozica-Olenski 2022	Kozica-Olenski, S., et al., Exploring the acceptability and experience of receiving diabetes and pregnancy care via telehealth during the COVID-19 pandemic: a qualitative study. BMC Pregnancy and Childbirth, 2022. 22(1): p. 932.
Kozica-Olenski 2023	Kozica-Olenski, S.L., et al., Menopause care delivery in the time of COVID-19: Evaluating the acceptability of telehealth services for women with early and usual age menopause. Climacteric : The Journal of the International Menopause Society, 2023. 26(1): p. 34-46. PMID: 36514010
Lakeman 2022	Lakeman, R., et al., High fidelity dialectical behaviour therapy online: Learning from experienced practitioners. International Journal of Mental Health Nursing, 2022. 31(6): p. 1405-1416. PMID: 35789190
Lawford 2018	Lawford, B.J., et al., Physical therapists' perceptions of telephone- and internet video-mediated service models for exercise management of people with osteoarthritis. Arthritis Care & Research, 2018. 70(3): p. 398-408. PMID: 28437566
Lawson 2022	Lawson, D.W., et al., Acceptability of telehealth in post-stroke memory rehabilitation: A qualitative analysis. Neuropsychological Rehabilitation, 2022. 32(1): p. 1-21. PMID: 32677539
Luscombe 2021	Luscombe, G.M., et al., ‘Empowering clinicians in smaller sites’: A qualitative study of clinician's experiences with a rural Virtual Paediatric Feeding Clinic. Australian Journal of Rural Health, 2021. 29(5): p. 742-752. PMID: 34490941
Mackenzie 2022	Mackenzie, L., et al., Acceptability and feasibility of telehealth outpatient video-link consultations: A national cross-sectional survey of surgeons prior to the COVID-19 pandemic. The Australian Journal of Rural Health, 2022. PMID: 36326168
Malliaras 2021	Malliaras, P., et al., 'It's not hands-on therapy, so it's very limited': Telehealth use and views among allied health clinicians during the coronavirus pandemic. Musculoskeletal Science & Practice, 2021. 52: p. 102340. PMID: 33571900
Martin 2022	Martin, R., et al., New-graduate physiotherapists’ training needs and readiness for telehealth. Physiotherapy Theory and Practice, 2022. 38(13): p. 2788-2797. PMID: 34282699
McKeon 2023	McKeon, G., et al., A qualitative exploration of the experience and attitudes of exercise professionals using telehealth for people with mental illness. Journal of Mental Health Training, Education & Practice, 2023. 18(1): p. 14-29.
Moffatt 2011	Moffatt, J.J. and D.S. Eley, Barriers to the up-take of telemedicine in Australia: A view from providers. Rural Remote Health, 2011. 11(2): p. 1581. PMID: 21385004
Mozer 2015	Mozer, R., et al., Identifying perceived barriers to videoconferencing by rehabilitation medicine providers. Journal of Telemedicine and Telecare, 2015. 21(8): p. 479-484. PMID: 26556061
Nicholas 2021	Nicholas, J., et al., Implementation lessons from the transition to telehealth during COVID-19: a survey of clinicians and young people from youth mental health services. Psychiatry Research, 2021. 299: p. 113848. PMID: 33725578
O'Sullivan 2019	O'Sullivan, B., H. Rann, and M. McGrail, Outreach specialists' use of video consultations in rural Victoria: a cross-sectional survey. Rural and Remote Health, 2019. 19: p. 4544. PMID: 30922059
Owen 2020	Owen, N., Feasibility and acceptability of using telehealth for early intervention parent counselling. Advances in Mental Health, 2020. 18(1): p. 39-49
Ownsworth 2020	Ownsworth, T., et al., Perceived usability and acceptability of videoconferencing for delivering community-based rehabilitation to individuals with acquired brain injury: A qualitative investigation. Journal of the International Neuropsychological Society : JINS, 2020. 26(1): p. 47-57. PMID: 31983367
Parker 2022	Parker, J., et al., How COVID-9 shaped new models of care for a child and family health nursing service. Australian Journal of Child and Family Health Nursing, 2022. 19(1): p. 6-14
Paul 2023	Paul, S.S., et al., Transition to a virtual model of physiotherapy and exercise physiology in response to COVID-19 for people in a rural Australia: Is it a viable solution to increase access to allied health for rural populations? PLoS One, 2023. 18(1): p. e0280876. PMID: 36662817
Pitt 2018	Pitt, R., et al., “I definitely think it’s a feasible and worthwhile option”: perspectives of speech-language pathologists providing online aphasia group therapy. Aphasiology, 2018. 32(9): p. 1031-1053
Raatz 2020	Raatz, M.K., E.C. Ward, and J. Marshall, Telepractice for the delivery of pediatric feeding services: A survey of practice investigating clinician perceptions and current service models in Australia. Dysphagia, 2020. 35(2): p. 378-388. PMID: 34828701
Raatz 2021	Raatz, M., et al., Evaluating the use of telepractice for bottle-feeding assessments. Children, 2021. 8(11): p. 989
Randall 2022	Randall, L.A., et al., Implementing telepsychiatry in an early psychosis service during COVID-19: Experiences of young people and clinicians and changes in service utilization. Early Intervention in Psychiatry, 2022. PMID: 35943177
Ross 2022	Ross, M.H., et al., Staff perspectives on the key elements to successful rapid uptake of telerehabilitation in medium-sized public hospital physiotherapy departments. Physiotherapy Research International : The Journal for Researchers and Clinicians in Physical Therapy, 2022. p. e1991. PMID: 36540908
Ryan 2022	Ryan, M., et al., An evaluation of telephone versus videoconference consults for pre-treatment medication history taking by cancer pharmacists. Journal of Telemedicine and Telecare, 2022. 28(10): p. 750-756. PMID: 36346932
Shannon 2022	Shannon, M.M., S.M. Callum, and M.L. Callisaya, Uncovering healthcare staff attitudes to the rapid deployment of telehealth in Victoria, 2020-2021: A 12-month telehealth experience. Internal Medicine Journal, 2022. PMID: 35289486
Shulver 2016	Shulver, W., M. Killington, and M. Crotty, 'Massive potential' or 'safety risk'? Health worker views on telehealth in the care of older people and implications for successful normalization. BMC Medical Informatics and Decision Making, 2016. 16(1): p. 131. PMID: 27733195
Starling 2003	Starling, J., et al., Child and adolescent telepsychiatry in New South Wales: Moving beyond clinical consultation. Australasian Psychiatry, 2003. 11(Suppl1): p. S117-S119.
Starling 2006	Starling, J. and S. Foley, From pilot to permanent service: Ten years of paediatric telepsychiatry. Journal of Telemedicine and Telecare, 2006. 12(Suppl 3): p. 80-82.
Sunner 2022	Sunner, C., et al., Experiences of nurses working in RACFs and EDs utilising visual telehealth consultation to assess the need for RACF resident transfer to ED: A qualitative descriptive study. Journal of Clinical Nursing, 2023. 32(15-16): p. 4694-4709. PMID: 36081333
Sutarsa 2022	Sutarsa, I.N., et al., Implications of telehealth services for healthcare delivery and access in rural and remote communities: perceptions of patients and general practitioners. Australian Journal of Primary Health, 2022. 28(6): p. 522-528. PMID: 35918783
Sutherland 2021a	Sutherland, R., et al., Barriers and facilitators: Clinicians' opinions and experiences of telehealth before and after their use of a telehealth platform for child language assessment. International Journal of Language & Communication Disorders, 2021. 56(6): p. 1263-1277. PMID: 34455670
Sutherland 2021b	Sutherland, R., et al., Clinician experiences using standardised language assessments via telehealth. International Journal of Speech-Language Pathology, 2021. 23(6): p. 569-578. PMID: 34000937
Swales 2020	Swales, M., et al., Speech-language pathologists' perceptions of the use of telepractice in the delivery of services to people with Parkinson's disease: A national pilot survey. International Journal of Speech-Language Pathology, 2020. 22(4): p. 387-398. PMID: 31416341
Taylor 2021	Taylor, A., et al., How Australian health care services adapted to telehealth during the COVID-19 pandemic: A survey of telehealth professionals. Frontiers in Public Health, 2021. 9. PMID: 33718325
Thomas 2022a	Thomas, E.E., et al., Exploring factors of uneven use of telehealth among outpatient pharmacy clinics during COVID-19: A multi-method study. Research in Social & Administrative Pharmacy : RSAP, 2022. 18(9): p. 3602-3611. PMID: 35183460
Thomas 2022b	Thomas, E.E., et al., Beyond forced telehealth adoption: A framework to sustain telehealth among allied health services. Journal of Telemedicine and Telecare, 2022: p. 1357633X221074499. PMID: 35130099
Thrum 2018	Thrum, M., C. Driscoll, and T. Keogh, Investigating the satisfaction of clinicians and clients in a teleaudiology trial. Journal of Hearing Science, 2018. 8(4): p. 34-47.
Venville 2021	Venville, A., et al., Mental health service user and worker experiences of psychosocial support via telehealth through the COVID-19 pandemic: Qualitative study. JMIR Mental Health, 2021. 8(8): p. e29671. PMID: 34182461
Wade 2012	Wade, V.A., J.A. Eliott, and J.E. Hiller, A qualitative study of ethical, medico-legal and clinical governance matters in Australian telehealth services. Journal of Telemedicine and Telecare, 2012. 18(2): p. 109-114. PMID: 22267306
Wade 2014	Wade, V.A., J.A. Eliott, and J.E. Hiller, Clinician acceptance is the key factor for sustainable telehealth services. Qualitative Health Research, 2014. 24(5): p. 682-694. PMID: 24685708
Wade 2016	Wade, V.A., et al., Transitioning a home telehealth project into a sustainable, large-scale service: A qualitative study. BMC Health Services Research, 2016. 16: p. 183.
Ward 2013	Ward, E.C., et al., Evaluation of a clinical service model for dysphagia assessment via telerehabilitation. International Journal of Telemedicine and Applications, 2013. 2013: p. 918526. PMID: 27185041
Westbrook 2008	Westbrook, J.I., et al., Impact of an ultrabroadband emergency department telemedicine system on the care of acutely ill patients and clinicians’ work. Medical Journal of Australia, 2008. 188(12): p. 704-708. PMID: 18558892
White 2022	White, J., J. Byles, and T. Walley, The qualitative experience of telehealth access and clinical encounters in Australian healthcare during COVID-19: Implications for policy. Health Research Policy and Systems, 2022. 20(1): p. 9. PMID: 35033107
Zilliacus 2009	Zilliacus, E., et al., A balancing act: Telehealth cancer genetics and practitioners' experiences of a triadic consultation. Journal of Genetic Counseling, 2009. 18(6): p. 598-605. PMID: 19798555
